# Supplementary material for: Precursor Concentration-Dependent Sol–Gel Dynamics in Neodymium Oxide: From Gel Framework to Electrochemical Functionality in Asymmetric Supercapacitors
Source: Gels. 2025 Nov 3;11(11):883. doi: 10.3390/gels11110883 (PMC12652413; doi:10.3390/gels11110883)
Supplement: Supplementary file 1 [file gels-11-00883-s001.zip]

Archive with 1 entries (1 files):
- gels-3938151-supplementary.pdf
